# Supplementary material for: Lipidomic Screening of Marine Diatoms Reveals Release of Dissolved Oxylipins Associated with Silicon Limitation and Growth Phase
Source: Mar Drugs. 2025 Oct 31;23(11):424. doi: 10.3390/md23110424 (PMC12653812; doi:10.3390/md23110424)
Supplement: Supplementary file 1 [file marinedrugs-23-00424-s001.zip]

Archive with 4 entries (3 files):
- CFMID_Libraries/
- CFMID_Libraries/IUG_Si_Exp_FFAs_CFMID.msp
- CFMID_Libraries/IUG_Si_Exp_Oxylipins_CFMID.msp
- marinedrugs_3931309_supplementary.pdf
