# Supplementary material for: Lipidomic Screening of Marine Diatoms Reveals Release of Dissolved Oxylipins Associated with Silicon Limitation and Growth Phase
Source: Mar Drugs. 2025 Oct 31;23(11):424. doi: 10.3390/md23110424 (PMC12653812; doi:10.3390/md23110424)
Supplement: Supplementary file 1 [file marinedrugs-23-00424-s001.zip › CFMID_Libraries/IUG_Si_Exp_FFAs_CFMID.msp]

NAME: Dodeca-6,9-enoic acid (FFA 12:2)
PRECURSORMZ: 195.14632988052
PRECURSORTYPE: [M-H]-
FORMULA:
Ontology:
INCHIKEY:
SMILES: CCC=CCC=CCCCCC(=O)O
RETENTIONTIME:
CCS:
IONMODE: Negative
COLLISIONENERGY: 20V
Comment:
Num Peaks: 9
59.01385	91.83
105.07097	6.46
107.08662	7.33
149.13357	3.98
151.14922	7.48
153.0921	2.56
177.12849	4.67
195.13905	100
195.1390539	100

NAME: Dodeca-6,9-enoic acid (FFA 12:2)
PRECURSORMZ: 195.14632988052
PRECURSORTYPE: [M-H]-
FORMULA:
Ontology:
INCHIKEY:
SMILES: CCC=CCC=CCCCCC(=O)O
RETENTIONTIME:
CCS:
IONMODE: Negative
COLLISIONENERGY: 40V
Comment:
Num Peaks: 32
41.00329	23.83
43.01894	5.01
44.9982	35.19
51.02402	28.03
59.01385	100
63.02402	5.64
65.03967	68.77
67.05532	21.72
69.07097	7.7
71.01385	15.47
81.03459	6.94
89.03967	9.21
91.05532	4.49
93.03459	5.56
93.07097	17.19
95.05024	10.13
95.08662	8.57
97.06589	8.45
97.10227	5.58
99.08154	6
107.05024	6.42
109.06589	5.4
109.10227	5.44
119.05024	7.71
119.08662	11.2
121.10227	11.54
123.11792	9.54
149.13357	4.98
159.11792	5.48
177.12849	7.05
195.13905	6.18
195.1390539	6.18

NAME: Tetradeca-6-enoic acid (FFA 14:1)
PRECURSORMZ: 225.19328007294
PRECURSORTYPE: [M-H]-
FORMULA:
Ontology:
INCHIKEY:
SMILES: CCCCCCCC=CCCCCC(=O)O
RETENTIONTIME:
CCS:
IONMODE: Negative
COLLISIONENERGY: 20V
Comment:
Num Peaks: 4
59.01385	16.51
181.19617	6.45
207.17544	4.83
225.186	100

NAME: Tetradeca-6-enoic acid (FFA 14:1)
PRECURSORMZ: 225.19328007294
PRECURSORTYPE: [M-H]-
FORMULA:
Ontology:
INCHIKEY:
SMILES: CCCCCCCC=CCCCCC(=O)O
RETENTIONTIME:
CCS:
IONMODE: Negative
COLLISIONENERGY: 40V
Comment:	
Num Peaks: 31
41.00329	18.35
43.01894	7.51
44.9982	100
51.02402	10.39
59.01385	83.2
65.03967	46.29
67.05532	18.36
69.07097	11.27
71.01385	49.39
93.07097	15.8
95.08662	10.77
97.06589	12.08
97.10227	16
99.08154	9.91
107.08662	12.7
109.06589	10.36
109.10227	9.67
111.11792	10.47
113.13357	9.98
121.06589	7.99
121.10227	9.94
123.11792	8.78
125.09719	17.12
125.13357	8.87
135.11792	7.47
139.07645	9.01
139.14922	7.66
149.13357	9.08
163.14922	13.23
207.17544	24.58
225.186	16.11

NAME: Tetradeca-6,9-dienoic acid (FFA 14:2)
PRECURSORMZ: 223.1776300088
PRECURSORTYPE: [M-H]-
FORMULA:
Ontology:
INCHIKEY:
SMILES: CCCCC=CCC=CCCCCC(=O)O
RETENTIONTIME:
CCS:
IONMODE: Negative
COLLISIONENERGY: 20V
Comment:
Num Peaks: 8
59.01385	27.61
107.08662	3
111.11792	4.92
133.10227	4.48
135.11792	3.4
179.18052	6.69
205.15979	4.69
223.17035	100

NAME: Tetradeca-6,9-dienoic acid (FFA 14:2)
PRECURSORMZ: 223.1776300088
PRECURSORTYPE: [M-H]-
FORMULA:
Ontology:
INCHIKEY:
SMILES: CCCCC=CCC=CCCCCC(=O)O
RETENTIONTIME:
CCS:
IONMODE: Negative
COLLISIONENERGY: 40V
Comment:
Num Peaks: 31
41.00329	20.43
43.01894	6.63
44.9982	85.15
51.02402	18.55
59.01385	100
63.02402	8.86
65.03967	66.05
67.05532	29.51
71.01385	42.53
81.03459	8.16
89.03967	14.54
91.05532	6.68
93.07097	18.4
95.05024	9
95.08662	29.36
97.06589	17.02
97.10227	9.65
99.08154	8.65
107.08662	11.82
109.06589	10.07
109.10227	11.19
111.11792	6.68
117.07097	6.84
119.05024	9.4
119.08662	9.96
121.10227	16.78
123.11792	9.7
125.09719	11.41
161.13357	11.42
205.15979	16.13
223.17035	11.74

NAME: Tetradecanoic acid (FFA 14:0)
PRECURSORMZ: 227.20893013708002
PRECURSORTYPE: [M-H]-
FORMULA:
Ontology:
INCHIKEY:
SMILES: CCCCCCCCCCCCCC(=O)O
RETENTIONTIME:
CCS:
IONMODE: Negative
COLLISIONENERGY: 20V
Comment:
Num Peaks: 6
41.00328823	1.747959648
59.01385292	7.171282567
183.2118244	2.69754223
209.191089	25.91318739
227.2016537	44.97485655
227.2016541	44.97485655

NAME: Tetradecanoic acid (FFA 14:0)
PRECURSORMZ: 227.20893013708002
PRECURSORTYPE: [M-H]-
FORMULA:
Ontology:
INCHIKEY:
SMILES: CCCCCCCCCCCCCC(=O)O
RETENTIONTIME:
CCS:
IONMODE: Negative
COLLISIONENERGY: 40V
Comment:
Num Peaks: 31
41.00328823	7.195376297
44.99820285	14.55116462
53.00328823	1.206760594
53.03967374	0.888123468
55.0189383	1.107108029
57.03458836	1.09007635
57.07097387	1.836526181
59.01385292	5.900923455
67.0553238	1.635162381
71.01385292	6.246025148
71.08662393	2.844414708
81.03458836	1.52921977
95.05023842	1.259161875
99.08153855	1.05945573
99.11792406	1.638059441
109.0658885	1.276701978
111.0815386	1.449017355
113.0971886	1.17952008
113.1335741	0.953390217
125.0971886	2.508263825
125.1335741	0.870079419
127.1128387	2.520543089
127.1492242	2.170140236
137.1335741	0.986634805
139.1128387	0.923063998
139.1492242	1.026460421
141.0921032	1.10972818
209.191089	3.364491157
225.1860036	1.004714581
227.2016537	2.400096199
227.2016541	2.400096199

NAME: Hexadeca-4,8,12,16-tetraenoic acid (FFA 16:4)
PRECURSORMZ: 247.1776300088
PRECURSORTYPE: [M-H]-
FORMULA:
Ontology:
INCHIKEY:
SMILES: C=CCC=CCC=CCC=CCCCCC(=O)O
RETENTIONTIME:
CCS:
IONMODE: Negative
COLLISIONENERGY: 20V
Comment:
Num Peaks: 13
59.01385	28.44
73.0295	1.51
131.08662	2.27
133.10227	4.22
135.11792	6.63
137.13357	1.81
155.10775	1.53
195.13905	1.81
203.18052	6.81
229.15979	5.15
245.1547	2.81
247.17035	100
247.170354	100

NAME: Hexadeca-4,8,12,16-tetraenoic acid (FFA 16:4)
PRECURSORMZ: 247.1776300088
PRECURSORTYPE: [M-H]-
FORMULA:
Ontology:
INCHIKEY:
SMILES: C=CCC=CCC=CCC=CCCCCC(=O)O
RETENTIONTIME:
CCS:
IONMODE: Negative
COLLISIONENERGY: 40V
Comment:
Num Peaks: 32
41.00329	22.98
44.9982	89.5
59.01385	100
63.02402	43.44
65.03967	44.19
67.05532	32.66
71.01385	46.91
89.03967	23.61
93.03459	10.79
93.07097	21.07
95.05024	10.89
95.08662	10.34
97.06589	22.86
103.05532	12.88
113.03967	38.21
115.05532	21.54
117.07097	91.46
119.08662	9.84
121.10227	20
131.08662	12.9
133.10227	12.63
135.11792	9.84
143.08662	12.43
153.0921	10.07
159.11792	10.07
161.13357	9.56
185.13357	12.63
187.14922	9.07
229.15979	23.47
245.1547	9.94
247.17035	10.98
247.170354	10.98

NAME: Hexadeca-4,8,12-trienoic acid (FFA 16:3)
PRECURSORMZ: 249.19328007294
PRECURSORTYPE: [M-H]-
FORMULA:
Ontology:
INCHIKEY:
SMILES: CCCC=CCC=CCC=CCCCCC(=O)O
RETENTIONTIME:
CCS:
IONMODE: Negative
COLLISIONENERGY: 20V
Comment:
Num Peaks: 9
59.01385	17.85
133.10227	4.17
135.11792	3.91
137.13357	4.29
195.13905	2.67
205.19617	6.65
231.17544	4.98
249.186		100
249.1860041	100

NAME: Hexadeca-4,8,12-trienoic acid (FFA 16:3)
PRECURSORMZ: 249.19328007294
PRECURSORTYPE: [M-H]-
FORMULA:
Ontology:
INCHIKEY:
SMILES: CCCC=CCC=CCC=CCCCCC(=O)O
RETENTIONTIME:
CCS:
IONMODE: Negative
COLLISIONENERGY: 40V
Comment:
Num Peaks: 32
41.00329	20.09
44.9982	100
59.01385	95.46
63.02402	14.63
65.03967	66.28
67.05532	25.77
71.01385	52.62
81.07097	10.04
89.03967	11.6
93.07097	20.7
95.05024	12.01
95.08662	24.95
97.06589	15.73
103.05532	9.56
105.07097	9.1
107.08662	20.95
109.06589	8.55
115.05532	16.83
117.07097	25.9
119.08662	29.5
121.10227	38.59
125.09719	10.91
131.08662	9.87
133.10227	10.3
145.10227	14.44
149.13357	9.27
163.14922	11.64
173.13357	8.76
187.14922	14.14
231.17544	26.27
249.186	14.16
249.1860041	14.16

NAME: Hexadeca-6,9-dienoic acid (FFA 16:2)
PRECURSORMZ: 251.20893013708002
PRECURSORTYPE: [M-H]-
FORMULA:
Ontology:
INCHIKEY:
SMILES: CCCCCCC=CCC=CCCCCC(=O)O
RETENTIONTIME:
CCS:
IONMODE: Negative
COLLISIONENERGY: 20V
Comment:
Num Peaks: 6
59.01385	16.78
135.11792	4.02
207.21182	6.5
233.19109	4.86
251.20165	100
251.2016541	100

NAME: Hexadeca-6,9-dienoic acid (FFA 16:2)
PRECURSORMZ: 251.20893013708002
PRECURSORTYPE: [M-H]-
FORMULA:
Ontology:
INCHIKEY:
SMILES: CCCCCCC=CCC=CCCCCC(=O)O
RETENTIONTIME:
CCS:
IONMODE: Negative
COLLISIONENERGY: 40V
Comment:
Num Peaks: 32
41.00329	19.69
43.01894	8.07
44.9982	100
51.02402	8.13
59.01385	92.46
63.02402	7.93
65.03967	36
67.05532	17.06
71.01385	52.84
81.03459	9.91
93.07097	11.06
95.05024	7.51
95.08662	10.55
97.06589	15.42
97.10227	6.97
99.08154	7.68
105.07097	10.11
107.08662	10.23
109.06589	7.99
109.10227	9.58
117.07097	11.04
121.10227	28.01
123.11792	17.21
125.09719	10.69
135.11792	7.74
139.14922	8.04
155.10775	9.26
161.13357	7.24
163.14922	7.3
233.19109	26.3
251.20165	16.9
251.2016541	16.9

NAME: Hexadeca-6-enoic acid (FFA 16:1)
PRECURSORMZ: 253.22458020122002
PRECURSORTYPE: [M-H]-
FORMULA:
Ontology:
INCHIKEY:
SMILES: CCCCCCCCCC=CCCCCC(=O)O
RETENTIONTIME:
CCS:
IONMODE: Negative
COLLISIONENERGY: 20V
Comment:
Num Peaks: 4
59.01385	16.56
209.22747	6.42
235.20674	4.8
253.2173	100

NAME: Hexadeca-6-enoic acid (FFA 16:1)
PRECURSORMZ: 253.22458020122002
PRECURSORTYPE: [M-H]-
FORMULA:
Ontology:
INCHIKEY:
SMILES: CCCCCCCCCC=CCCCCC(=O)O
RETENTIONTIME:
CCS:
IONMODE: Negative
COLLISIONENERGY: 40V
Comment:
Num Peaks: 32
41.00329	21.35
43.01894	11.92
44.9982	100
55.01894	7.22
57.03459	6.74
59.01385	94.16
65.03967	19.25
67.05532	11.41
68.9982	6.04
71.01385	58.74
81.03459	10.75
83.05024	5.99
93.03459	7.15
97.06589	8.55
97.10227	9.31
99.08154	8.33
107.08662	14.26
109.06589	6.62
119.08662	6.39
123.11792	10.01
125.09719	10.98
125.13357	11.02
135.11792	12.94
139.14922	7.22
149.13357	10.88
153.0921	5.96
163.14922	11.94
181.1234	6.86
209.1547	6.67
235.20674	29.15
253.2173	21.69
253.2173042	21.69

NAME: Hexadeca-9-enoic acid (FFA 16:1)
PRECURSORMZ: 253.22458020122002
PRECURSORTYPE: [M-H]-
FORMULA:
Ontology:
INCHIKEY:
SMILES: CCCCCCC=CCCCCCCCC(=O)O
RETENTIONTIME:
CCS:
IONMODE: Negative
COLLISIONENERGY: 20V
Comment:
Num Peaks: 6
41.00328823	1.737460067
59.01385292	7.062633788
209.2274745	3.09511508
235.2067391	25.62414663
253.2173037	43.48629884
253.2173042	43.48629884

NAME: Hexadeca-9-enoic acid (FFA 16:1)
PRECURSORMZ: 253.22458020122002
PRECURSORTYPE: [M-H]-
FORMULA:
Ontology:
INCHIKEY:
SMILES: CCCCCCC=CCCCCCCCC(=O)O
RETENTIONTIME:
CCS:
IONMODE: Negative
COLLISIONENERGY: 40V
Comment:
Num Peaks: 31
41.00328823	6.696438328
44.99820285	11.22919772
53.00328823	1.139282584
55.0189383	1.048691773
57.03458836	1.036386329
59.01385292	6.899697017
65.03967374	2.17999692
67.0553238	1.21383253
69.07097387	0.909973841
71.01385292	5.72347767
81.03458836	1.080099108
83.05023842	0.773199534
99.08153855	1.029462843
107.0866239	0.935156811
109.0658885	0.917743002
111.0815386	0.970498794
113.0971886	0.893360363
119.0866239	1.011466569
121.102274	1.399328972
123.1179241	0.983526443
125.0971886	2.046828315
125.1335741	1.046008377
127.1128387	1.512710993
135.1179241	1.448709802
139.1492242	0.879464991
149.1335741	1.315200609
153.1284887	0.999753439
163.1492242	1.468056458
235.2067391	3.144468577
253.2173037	2.063953308
253.2173042	2.063953308

NAME: Hexadecanoic acid (FFA 16:0)
PRECURSORMZ: 255.24023026536
PRECURSORTYPE: [M-H]-
FORMULA:
Ontology:
INCHIKEY:
SMILES: CCCCCCCCCCCCCCCC(=O)O
RETENTIONTIME:
CCS:
IONMODE: Negative
COLLISIONENERGY: 20V
Comment:
Num Peaks: 6
41.00328823	1.773470932
59.01385292	7.198726745
211.2431246	2.733904866
237.2223891	26.41592056
255.2329538	45.08455929
255.2329543	45.08455929

NAME: Hexadecanoic acid (FFA 16:0)
PRECURSORMZ: 255.24023026536
PRECURSORTYPE: [M-H]-
FORMULA:
Ontology:
INCHIKEY:
SMILES: CCCCCCCCCCCCCCCC(=O)O
RETENTIONTIME:
CCS:
IONMODE: Negative
COLLISIONENERGY: 40V
Comment:
Num Peaks: 31
41.00328823	8.139489513
44.99820285	14.06820364
53.00328823	1.391379591
55.0189383	1.282141599
57.03458836	1.268625725
59.01385292	6.15939193
61.02950298	0.838861082
71.01385292	7.176213104
71.08662393	1.375859343
81.03458836	1.467185396
83.05023842	0.942916068
95.05023842	1.30137535
109.0658885	1.228071642
111.0815386	0.848338771
113.0971886	0.915411063
125.0971886	1.384805161
127.1128387	1.64847271
127.1492242	1.463172163
137.1335741	1.105271008
139.1128387	0.875819019
139.1492242	1.323596342
141.0921032	0.702187692
151.1492242	0.868610085
155.1441388	0.911034547
169.1961744	0.710714796
183.1390534	1.181148538
211.1703536	0.795125281
237.2223891	4.241907619
253.2173037	1.150214508
255.2329538	3.042033095
255.2329543	3.042033095

NAME: Octadeca-6,9,12-enoic acid (FFA 18:3)
PRECURSORMZ: 277.22458020122
PRECURSORTYPE: [M-H]-
FORMULA:
Ontology:
INCHIKEY:
SMILES: OC(=O)CCCCC=CCC=CCC=CCCCCC
RETENTIONTIME:
CCS:
IONMODE: Negative
COLLISIONENERGY: 20V
Comment:
Num Peaks: 9
59.01385	16.91
161.13357	1.54
163.14922	1.62
165.16487	2.75
231.21182	1.29
233.22747	6.57
259.20674	4.88
277.2173	100
277.2173042	100

NAME: Octadeca-6,9,12-enoic acid (FFA 18:3)
PRECURSORMZ: 277.22458020122
PRECURSORTYPE: [M-H]-
FORMULA:
Ontology:
INCHIKEY:
SMILES: OC(=O)CCCCC=CCC=CCC=CCCCCC
RETENTIONTIME:
CCS:
IONMODE: Negative
COLLISIONENERGY: 40V
Comment:
Num Peaks: 32
41.00329	20.96
43.01894	8.6
44.9982	100
55.01894	7.09
57.03459	6.62
59.01385	86.81
65.03967	24.29
67.05532	18.88
71.01385	56.35
79.01894	6.23
81.03459	10.55
93.07097	19.75
103.05532	7.01
105.07097	6.26
107.08662	7.76
121.10227	28.19
125.09719	7.58
129.07097	6.87
131.08662	16.23
135.11792	9.87
153.0921	7.16
155.10775	8
159.11792	11.37
161.13357	9.92
163.14922	11.4
173.13357	9.57
187.14922	14.4
205.15979	6.27
259.20674	28.04
275.20165	6.42
277.2173	18.19
277.2173042	18.19

NAME: Octadeca-9,12,15-enoic acid (FFA 18:3)
PRECURSORMZ: 277.22458020122
PRECURSORTYPE: [M-H]-
FORMULA:
Ontology:
INCHIKEY:
SMILES: OC(=O)CCCCCCCC=CCC=CCC=CCC
RETENTIONTIME:
CCS:
IONMODE: Negative
COLLISIONENERGY: 20V
Comment:
Num Peaks: 7
59.01385	17
197.1547	1.55
223.17035	2.03
233.22747	6.54
259.20674	4.86
277.2173	100
277.2173042	100

NAME: Octadeca-9,12,15-enoic acid (FFA 18:3)
PRECURSORMZ: 277.22458020122
PRECURSORTYPE: [M-H]-
FORMULA:
Ontology:
INCHIKEY:
SMILES: OC(=O)CCCCCCCC=CCC=CCC=CCC
RETENTIONTIME:
CCS:
IONMODE: Negative
COLLISIONENERGY: 40V
Comment:
Num Peaks: 32
41.00329	19.67
43.01894	8.07
44.9982	100
59.01385	85.24
63.02402	12.34
65.03967	13.27
67.05532	21.73
71.01385	52.39
81.03459	9.9
89.03967	9.56
95.05024	8.26
95.08662	15.19
105.07097	8.58
107.08662	11.05
109.10227	14.12
119.08662	7.66
121.10227	7.86
123.11792	20.18
125.09719	8.12
129.07097	8.37
131.08662	26.6
135.11792	13.48
145.10227	10.23
149.13357	11.66
159.11792	7.76
163.14922	9.19
173.13357	8.53
187.14922	9.78
221.1547	9.48
259.20674	26.1
277.2173	15.9
277.2173042	15.9

NAME: Octadeca-6,9-enoic acid (FFA 18:2)
PRECURSORMZ: 279.24023026536
PRECURSORTYPE: [M-H]-
FORMULA:
Ontology:
INCHIKEY:
SMILES: OC(=O)CCCCC=CCC=CCCCCCCCC
RETENTIONTIME:
CCS:
IONMODE: Negative
COLLISIONENERGY: 20V
Comment:
Num Peaks: 5
59.01385	16.47
235.24312	6.48
261.22239	4.83
279.23295	100
279.2329543	100

NAME: Octadeca-6,9-enoic acid (FFA 18:2)
PRECURSORMZ: 279.24023026536
PRECURSORTYPE: [M-H]-
FORMULA:
Ontology:
INCHIKEY:
SMILES: OC(=O)CCCCC=CCC=CCCCCCCCC
RETENTIONTIME:
CCS:
IONMODE: Negative
COLLISIONENERGY: 20V
Comment:
Num Peaks: 32
41.00329	20.81
43.01894	11.62
44.9982	100
55.01894	7.04
57.03459	6.57
59.01385	79.35
65.03967	20.89
68.9982	5.88
71.01385	57.17
79.01894	6.18
81.03459	10.48
83.05024	5.84
95.05024	5.72
97.10227	5.87
105.07097	6.42
107.08662	5.94
109.06589	5.54
121.10227	7.08
123.11792	14.02
125.09719	7.51
133.10227	6.38
149.13357	6.51
155.10775	7.67
161.13357	7.97
163.14922	11.79
179.18052	5.83
207.13905	6.68
221.1547	9.91
235.17035	6.49
261.22239	28.38
279.23295	20.95
279.2329543	20.95

NAME: Octadeca-9,12-enoic acid (FFA 18:2)
PRECURSORMZ: 279.24023026536
PRECURSORTYPE: [M-H]-
FORMULA:
Ontology:
INCHIKEY:
SMILES: OC(=O)CCCCCCCC=CCC=CCCCCC
RETENTIONTIME:
CCS:
IONMODE: Negative
COLLISIONENERGY: 20V
Comment:
Num Peaks: 4
59.01385	16.51
235.24312	6.42
279.23295	100
279.2329543	100

NAME: Octadeca-9,12-enoic acid (FFA 18:2)
PRECURSORMZ: 279.24023026536
PRECURSORTYPE: [M-H]-
FORMULA:
Ontology:
INCHIKEY:
SMILES: OC(=O)CCCCCCCC=CCC=CCCCCC
RETENTIONTIME:
CCS:
IONMODE: Negative
COLLISIONENERGY: 40V
Comment:
Num Peaks: 32
41.00329	20.23
43.01894	11.29
44.9982	100
55.01894	6.84
57.03459	6.39
59.01385	85.7
67.05532	9.91
68.9982	5.7
71.01385	55.32
79.01894	6.01
81.03459	10.18
83.05024	5.68
93.07097	7.86
95.05024	8.19
95.08662	10.56
105.07097	6.96
107.08662	11.22
109.06589	5.68
109.10227	6.64
121.10227	7.31
123.11792	10.74
125.09719	8.35
131.08662	7.6
135.11792	8.74
161.13357	7.5
163.14922	7.23
207.13905	6.46
221.1547	9.6
235.17035	6.28
261.22239	27.48
279.23295	19.79
279.2329543	19.79

NAME: Oleic acid (FFA 18:1)
PRECURSORMZ: 281.2558803295
PRECURSORTYPE: [M-H]-
FORMULA:
Ontology:
INCHIKEY:
SMILES: CCCCCCCC/C=C\CCCCCCCC(=O)O
RETENTIONTIME:
CCS:
IONMODE: Negative
COLLISIONENERGY: 20V
Comment:
Num Peaks: 6
41.00328823	1.714057141
59.01385292	7.006190444
237.2587746	3.139610322
263.2380392	25.17682006
281.2486039	43.62954519
281.2486043	43.62954519

NAME: Oleic acid (FFA 18:1)
PRECURSORMZ: 281.2558803295
PRECURSORTYPE: [M-H]-
FORMULA:
Ontology:
INCHIKEY:
SMILES: CCCCCCCC/C=C\CCCCCCCC(=O)O
RETENTIONTIME:
CCS:
IONMODE: Negative
COLLISIONENERGY: 40V
Comment:
Num Peaks: 31
41.00328823	7.444232269
44.99820285	11.60828968
53.00328823	1.297680864
55.0189383	1.201114216
57.03458836	1.194256438
59.01385292	6.110739203
61.02950298	0.728900803
65.03967374	0.89184177
71.01385292	6.424547866
81.03458836	1.350496333
83.05023842	0.874193986
95.05023842	1.064991522
107.0866239	0.841482173
109.0658885	0.909640383
123.1179241	0.891138218
125.0971886	1.494524236
127.1128387	1.20762474
135.1179241	1.014412305
149.1335741	1.171785283
163.1492242	1.644385384
177.1648743	0.779866608
181.1597889	1.1262291
195.1390534	0.720460216
207.1754389	0.88250777
209.1547035	0.805518608
209.191089	0.802611669
223.1703536	1.195785161
237.1860036	0.78289764
263.2380392	3.900436408
281.2486039	2.519087314
281.2486043	2.519087314

NAME: Stearic acid (FFA 18:0)
PRECURSORMZ: 283.27153039364
PRECURSORTYPE: [M-H]-
FORMULA:
Ontology:
INCHIKEY:
SMILES: CCCCCCCCCCCCCCCCCC(=O)O
RETENTIONTIME:
CCS:
IONMODE: Negative
COLLISIONENERGY: 20V
Comment:
Num Peaks: 6
41.00328823	1.759120504
59.01385292	7.155142265
239.2744247	2.731443276
265.2536893	26.12514062
283.2642539	44.88751325
283.2642544	44.88751325

NAME: Stearic acid (FFA 18:0)
PRECURSORMZ: 283.27153039364
PRECURSORTYPE: [M-H]-
FORMULA:
Ontology:
INCHIKEY:
SMILES: CCCCCCCCCCCCCCCCCC(=O)O
RETENTIONTIME:
CCS:
IONMODE: Negative
COLLISIONENERGY: 40V
Comment:
Num Peaks: 31
41.00328823	8.578756336
44.99820285	13.41301022
53.00328823	1.506791077
55.0189383	1.397013408
57.03458836	1.391592343
59.01385292	5.941365914
61.02950298	0.898491129
67.0189383	0.737025031
71.01385292	7.573740468
81.03458836	1.560209297
83.05023842	1.012753065
95.05023842	1.229121485
97.06588849	0.766564881
109.0658885	1.055240519
111.0815386	0.730284794
125.0971886	1.049795801
127.1128387	1.138524034
127.1492242	1.206841991
165.1648743	0.805692504
183.1754389	0.93741152
193.1961744	0.718615247
195.2118244	0.727655625
197.2274745	0.749141357
209.191089	0.785318299
211.1703536	1.244765678
225.1860036	1.443761016
239.2016537	0.837951051
265.2536893	4.881250739
281.2486039	1.212165528
283.2642539	3.332251084
283.2642544	3.332251084

NAME: Eicosapentaenoic acid (FFA 20:5)
PRECURSORMZ: 301.22458020122
PRECURSORTYPE: [M-H]-
FORMULA:
Ontology:
INCHIKEY:
SMILES: CC/C=C/C/C=C/C/C=C/C/C=C/C/C=C/CCCC(=O)O
RETENTIONTIME:
CCS:
IONMODE: Negative
COLLISIONENERGY: 20V
Comment:
Num Peaks: 21
59.01385	17.46
73.0295	0.99
123.11792	1.01
135.11792	2.7
141.0921	1.02
153.0921	1.43
167.10775	2.02
181.1234	0.99
189.16487	1.4
199.14922	1.73
203.18052	2.86
205.19617	1.34
221.1547	1.3
233.1547	1.04
247.17035	1.5
255.21182	1.34
257.22747	6.84
283.20674	5.07
299.20165	1.92
301.2173	100
301.2173042	100

NAME: Eicosapentaenoic acid (FFA 20:5)
PRECURSORMZ: 301.22458020122
PRECURSORTYPE: [M-H]-
FORMULA:
Ontology:
INCHIKEY:
SMILES: CC/C=C/C/C=C/C/C=C/C/C=C/C/C=C/CCCC(=O)O
RETENTIONTIME:
CCS:
IONMODE: Negative
COLLISIONENERGY: 40V
Comment:
Num Peaks: 32
41.00329	21.41
43.01894	8.78
44.9982	89.57
59.01385	100
65.03967	13.87
67.05532	10.03
71.01385	56.09
89.03967	12.19
107.08662	8.65
119.08662	9.17
121.10227	19.95
123.08154	8.64
127.05532	25.35
129.07097	10.32
131.08662	48.4
135.11792	12.36
159.11792	18.79
161.13357	10.73
171.11792	10.78
173.13357	23.84
185.13357	12.21
187.14922	10.98
229.1234	9.4
243.13905	11.47
247.17035	10.45
257.1547	12.37
271.17035	17.68
283.20674	28
285.186	10.43
299.20165	13.59
301.2173	15.15
301.2173042	15.15

NAME: Docosahexaenoic acid (FFA 22:6)
PRECURSORMZ: 327.24023026536
PRECURSORTYPE: [M-H]-
FORMULA:
Ontology:
INCHIKEY:
SMILES: CC/C=C\C/C=C\C/C=C/C/C=C\C/C=C\C/C=C\CCC(=O)O
RETENTIONTIME:
CCS:
IONMODE: Negative
COLLISIONENERGY: 20V
Comment:
Num Peaks: 28
59.01385	17.63
67.05532	0.98
73.0295	1.01
83.01385	1.02
107.08662	1.1
123.11792	1.03
133.10227	1.61
135.11792	4.23
139.07645	0.96
149.13357	1.17
153.0921	1.44
163.14922	1.53
167.10775	1.17
179.10775	1.03
193.1234	1.89
207.13905	1
215.18052	1.42
243.21182	1.17
247.17035	1.03
259.17035	1.06
273.186	1.55
281.22747	1.36
283.24312	6.87
299.20165	1.68
309.22239	5.14
325.2173	1.95
327.23295	100
327.2329543	100

NAME: Docosahexaenoic acid (FFA 22:6)
PRECURSORMZ: 327.24023026536
PRECURSORTYPE: [M-H]-
FORMULA:
Ontology:
INCHIKEY:
SMILES: CC/C=C\C/C=C\C/C=C/C/C=C\C/C=C\C/C=C\CCC(=O)O
RETENTIONTIME:
CCS:
IONMODE: Negative
COLLISIONENERGY: 40V
Comment:
Num Peaks: 32
41.00329	21.45
44.9982	88.93
51.02402	12.09
59.01385	100
63.02402	20.85
65.03967	30.67
67.05532	21.45
71.01385	55.52
87.02402	20.69
107.08662	10.7
119.08662	11.04
129.07097	10.75
131.08662	29.56
185.13357	14.63
229.1234	14.58
253.1234	11.34
255.13905	10.87
255.17544	15.37
257.1547	13.08
269.1547	15.73
271.17035	16.17
279.17544	15.6
281.19109	13.25
283.17035	12.26
285.186	25.39
297.186	17.52
299.20165	23.48
309.22239	12.16
311.20165	10.34
325.2173	13.47
327.23295	13.58
327.2329543	13.58
