# Supplementary material for: Lipidomic Screening of Marine Diatoms Reveals Release of Dissolved Oxylipins Associated with Silicon Limitation and Growth Phase
Source: Mar Drugs. 2025 Oct 31;23(11):424. doi: 10.3390/md23110424 (PMC12653812; doi:10.3390/md23110424)
Supplement: Supplementary file 1 [file marinedrugs-23-00424-s001.zip › CFMID_Libraries/IUG_Si_Exp_Oxylipins_CFMID.msp]

NAME: 6-hydroxy-dodeca-7,9-dienoic acid (FFA 12:2 +1O)
PRECURSORMZ: 211.14124450007998
PRECURSORTYPE: [M-H]-
FORMULA:
Ontology:
INCHIKEY:
SMILES: OC(=O)CCCCC(O)C=CC=CCC
RETENTIONTIME:
CCS:
IONMODE: Negative
COLLISIONENERGY: 20V
Comment:
Num Peaks: 26
57.03459	4.75
59.01385	39.34
71.01385	17.66
73.0295	7.97
81.07097	5.28
83.05024	13.16
89.03967	12.43
91.05532	9.53
93.07097	4.47
101.0608	9.6
105.07097	4.48
107.05024	29.53
109.06589	18.76
111.04515	4.41
111.08154	6.37
113.09719	4.98
121.06589	6.48
127.07645	17.26
143.07137	5.26
145.08702	11.03
149.13357	9.93
165.12849	9.52
167.14414	8.3
175.11284	6.2
193.1234	41.42
211.13397	100

NAME: 6-hydroxy-dodeca-7,9-dienoic acid (FFA 12:2 +1O)
PRECURSORMZ: 211.14124450007998	
PRECURSORTYPE: [M-H]-
FORMULA:
Ontology:
INCHIKEY:
SMILES: OC(=O)CCCCC(O)C=CC=CCC
RETENTIONTIME:
CCS:
IONMODE: Negative
COLLISIONENERGY: 40V
Comment:
Num Peaks: 32
41.00329	27.38
43.01894	20.93
44.9982	23.33
55.01894	36.54
57.03459	63.77
59.01385	100
59.05024	39.28
65.03967	47.6
67.01894	38.75
69.03459	29.08
71.01385	42.21
71.05024	23.83
81.03459	31.25
83.05024	56.7
93.07097	26.26
95.05024	30.4
97.06589	79.86
107.08662	20.12
109.06589	50.04
111.08154	23.45
113.09719	34.9
121.0295	26.41
121.10227	20.97
123.08154	49.7
123.11792	29.23
125.09719	56.9
127.07645	54.48
129.0921	19.53
137.09719	25.71
149.13357	34.57
193.1234	22.49
211.13396850008	22.49

NAME: 9-hydroxy-dodeca-6,10-dienoic acid (FFA 12:2 +1O)
PRECURSORMZ: 211.14124450007998
PRECURSORTYPE: [M-H]-
FORMULA:
Ontology:
INCHIKEY:
SMILES: OC(=O)CCCCC=CCC(O)C=CC
RETENTIONTIME:
CCS:
IONMODE: Negative
COLLISIONENERGY: 20V
Comment:
Num Peaks: 24
59.01385	52.2
93.07097	7.21
95.05024	6.52
97.06589	6.19
97.10227	8.2
99.08154	6.05
105.07097	5.61
121.06589	6.44
123.08154	3.74
125.09719	4.94
137.0608	8.2
137.09719	5.27
139.07645	9.63
141.0921	13.6
143.10775	6.13
149.13357	14.97
153.0921	6.53
163.11284	7.04
165.12849	10.15
167.14414	17.51
171.10267	3.68
175.11284	4.31
193.1234	46.72
211.13397	100

NAME: 9-hydroxy-dodeca-6,10-dienoic acid (FFA 12:2 +1O)
PRECURSORMZ: 211.14124450007998
PRECURSORTYPE: [M-H]-
FORMULA:
Ontology:
INCHIKEY:
SMILES: OC(=O)CCCCC=CCC(O)C=CC
RETENTIONTIME:
CCS:
IONMODE: Negative
COLLISIONENERGY: 40V
Comment:
Num Peaks: 29
59.01385	100
63.02402	18.72
65.03967	92.64
67.05532	28.93
69.03459	37.72
71.01385	9.58
81.03459	19.49
81.07097	14.94
83.01385	9.39
89.03967	9.35
93.03459	21.91
93.07097	18.08
95.05024	28.42
97.06589	34.46
97.10227	12.1
99.08154	28.9
109.06589	14.73
111.08154	9.73
119.05024	15.46
121.06589	12.32
121.10227	19.15
123.08154	10.36
123.11792	28.57
125.09719	22.11
141.0921	14.84
149.13357	12.35
175.11284	23.41
193.1234	20.94
211.13396850008	20.94

NAME: 6,9-dihydroxy-trideca-7,10-dienoic acid (FFA 13:2 +2O)
PRECURSORMZ: 241.15180918378
PRECURSORTYPE: [M-H]-
FORMULA:
Ontology:
INCHIKEY:
SMILES: OC(=O)CCCCC(O)C=CC(O)C=CCC
RETENTIONTIME:
CCS:
IONMODE: Negative
COLLISIONENERGY: 20V
Comment:
Num Peaks: 26
57.03459	4.88
59.01385	24.69
83.05024	45.49
99.04515	3.5
101.0608	40.47
111.04515	3.85
111.08154	3.21
119.05024	5.39
121.06589	6.23
127.07645	10.12
129.05572	3.07
137.0608	4.85
139.07645	15.52
143.07137	3.45
145.08702	6.17
165.05572	4.03
169.08702	16.13
171.10267	5.89
179.14414	7.42
183.06628	4.81
187.09758	11.71
195.13905	6.51
197.1547	8.32
205.1234	13.27
223.13397	48.91
241.14453	100

NAME: 6,9-dihydroxy-trideca-7,10-dienoic acid (FFA 13:2 +2O)
PRECURSORMZ: 241.15180918378
PRECURSORTYPE: [M-H]-
FORMULA:
Ontology:
INCHIKEY:
SMILES: OC(=O)CCCCC(O)C=CC(O)C=CCC
RETENTIONTIME:
CCS:
IONMODE: Negative
COLLISIONENERGY: 40V
Comment:
Num Peaks: 32
41.00329	20.18
43.01894	27.72
44.9982	11.92
55.01894	27.11
57.03459	75.4
59.01385	56.11
59.05024	33.7
69.03459	12.11
79.01894	11.69
81.03459	21.24
81.07097	30.74
83.05024	100
85.06589	13.21
99.08154	15.85
101.0608	13.01
111.04515	13.56
115.07645	17.44
121.0295	15
123.08154	24.67
125.0608	19.11
125.09719	13.02
127.07645	39.13
131.07137	20.51
139.07645	42.78
141.0921	18.46
143.10775	13.4
167.10775	28.25
171.10267	15.29
195.10267	17.12
205.1234	13.39
223.13397	17.6
241.14453318378	17.6

NAME: 6-hydroxy-tetradeca-7-enoic acid (FFA 14:1 +1O)
PRECURSORMZ: 241.1881946925
PRECURSORTYPE: [M-H]-
FORMULA:
Ontology:
INCHIKEY:
SMILES: OC(=O)CCCCC(O)C=CCCCCCC
RETENTIONTIME:
CCS:
IONMODE: Negative
COLLISIONENERGY: 20V
Comment:
Num Peaks: 13
59.01385	12.3
71.01385	3.25
73.0295	4.91
83.05024	8.87
101.0608	8.02
111.11792	8.37
137.09719	5.47
139.11284	9.95
179.18052	8.68
195.17544	3.9
197.19109	7.43
223.17035	46.57
241.18092	100

NAME: 6-hydroxy-tetradeca-7-enoic acid (FFA 14:1 +1O)
PRECURSORMZ: 241.1881946925
PRECURSORTYPE: [M-H]-
FORMULA:
Ontology:
INCHIKEY:
SMILES: OC(=O)CCCCC(O)C=CCCCCCC
RETENTIONTIME:
CCS:
IONMODE: Negative
COLLISIONENERGY: 40V
Comment:
Num Peaks: 32
41.00329	31.7
44.9982	36.64
55.01894	35.29
57.03459	37.6
59.01385	100
59.05024	46.9
67.01894	17.16
71.01385	53.11
81.03459	17.78
83.05024	34.7
85.06589	21.89
99.08154	23.49
101.0608	17.81
109.06589	18.82
113.0608	31.28
113.09719	48.57
115.07645	17.93
123.04515	16.25
123.11792	24.45
125.0608	15.73
125.09719	63.99
127.07645	54.28
127.11284	57.8
129.0921	18.01
131.07137	28.52
137.09719	17.57
179.18052	21.13
181.1234	15.96
195.13905	17.59
223.17035	37.14
241.18092	16.94

NAME: 9-hydroxy-tetradeca-10-enoic acid (FFA 14:1 +1O)
PRECURSORMZ: 241.1881946925
PRECURSORTYPE: [M-H]-
FORMULA:
Ontology:
INCHIKEY:
SMILES: OC(=O)CCCCCCCC(O)C=CCCC
RETENTIONTIME:
CCS:
IONMODE: Negative
COLLISIONENERGY: 20V
Comment:
Num Peaks: 18
59.01385	12.25
67.05532	2.28
97.06589	3.17
125.09719	5.22
127.11284	3.06
139.07645	3.69
143.10775	18.43
155.10775	2.65
169.08702	4.64
171.10267	2.86
173.11832	6.14
179.18052	10.1
187.13397	2.6
195.17544	7.24
197.19109	18.99
205.15979	2.41
223.17035	33.44
241.18092	100

NAME: 9-hydroxy-tetradeca-10-enoic acid (FFA 14:1 +1O)
PRECURSORMZ: 241.1881946925
PRECURSORTYPE: [M-H]-
FORMULA:
Ontology:
INCHIKEY:
SMILES: OC(=O)CCCCC(O)C=CCCCCCC
RETENTIONTIME:
CCS:
IONMODE: Negative
COLLISIONENERGY: 40V
Comment:
Num Peaks: 32
41.00329	20.21
43.01894	57.79
44.9982	74.24
55.01894	33.88
57.03459	67.75
59.01385	100
65.03967	27.53
67.05532	21.04
71.01385	16.5
71.05024	72.11
85.06589	22.65
93.03459	26.69
93.07097	18.35
95.05024	41.06
95.08662	24.47
97.06589	66.65
99.08154	38.78
109.06589	19.6
111.08154	23.67
113.09719	37.63
119.08662	39.37
121.06589	20.45
123.08154	23.98
125.09719	54.63
127.11284	29.06
137.09719	34.32
141.0921	16.16
143.10775	19.45
193.1234	18.58
205.15979	17.28
223.17035	43.24
241.1809187	43.24

NAME: 6-hydroxy-pentadeca-7-enoic acid (FFA 15:1 +1O)
PRECURSORMZ: 255.20384475664
PRECURSORTYPE: [M-H]-
FORMULA:
Ontology:
INCHIKEY:
SMILES: OC(=O)CCCCC(O)C=CCCCCCCC
RETENTIONTIME:
CCS:
IONMODE: Negative
COLLISIONENERGY: 20V
Comment:
Num Peaks: 13
59.01385	11.41
71.01385	3.07
73.0295	4.94
83.05024	5.94
101.0608	5.76
125.13357	3.53
153.12849	6.09
155.14414	4.12
193.19617	8.26
209.19109	3.68
211.20674	7.34
237.186	46.06
255.19657	100

NAME: 6-hydroxy-pentadeca-7-enoic acid (FFA 15:1 +1O)
PRECURSORMZ: 255.20384475664
PRECURSORTYPE: [M-H]-
FORMULA:
Ontology:
INCHIKEY:
SMILES: OC(=O)CCCCC(O)C=CCCCCCCC
RETENTIONTIME:
CCS:
IONMODE: Negative
COLLISIONENERGY: 40V
Comment:
Num Peaks: 31
41.00329	30.34
44.9982	42.58
55.01894	32.23
57.03459	35.55
59.01385	100
59.05024	32.41
65.03967	17.34
71.01385	62.53
81.03459	22.06
83.05024	42.56
99.08154	14.81
109.06589	18.81
113.09719	52.92
121.10227	31
123.04515	16.01
125.09719	29.84
125.13357	22.59
127.07645	56.88
127.11284	52.97
129.0921	19.89
131.07137	23.29
151.11284	19.28
153.12849	20.14
155.14414	24.44
181.1234	19.26
181.15979	17.69
193.19617	29.07
195.13905	16.92
211.20674	19.52
237.186	58.31
255.19657	23.07

NAME: 9-hydroxy-pentadeca-10-enoic acid (FFA 15:1 +1O)
PRECURSORMZ: 255.20384475664
PRECURSORTYPE: [M-H]-
FORMULA:
Ontology:
INCHIKEY:
SMILES: OC(=O)CCCCCCCC(O)C=CCCCC
RETENTIONTIME:
CCS:
IONMODE: Negative
COLLISIONENERGY: 20V
Comment:
Num Peaks: 18
59.01385	10.92
95.08662	2
109.06589	1.81
111.08154	2.06
113.09719	2.73
125.09719	3.49
139.07645	3.1
141.0921	2.15
143.10775	16.33
169.08702	4.68
173.11832	3.38
193.19617	14.62
209.19109	7.77
211.20674	16.41
237.186	29.14
253.18092	2.45
255.19657	100
255.1965688	100

NAME: 9-hydroxy-pentadeca-10-enoic acid (FFA 15:1 +1O)
PRECURSORMZ: 255.20384475664
PRECURSORTYPE: [M-H]-
FORMULA:
Ontology:
INCHIKEY:
SMILES: OC(=O)CCCCCCCC(O)C=CCCCC
RETENTIONTIME:
CCS:
IONMODE: Negative
COLLISIONENERGY: 40V
Comment:
Num Peaks: 32
41.00329	18.52
43.01894	20.07
44.9982		80.81
55.01894	23.88
57.03459	54.61
59.01385	90.74
67.05532	16.17
71.01385	16.67
71.05024	14.34
71.08662	12.73
81.03459	21.55
93.03459	16.49
95.05024	34.48
97.06589	50.07
99.08154	54.28
109.06589	25.69
111.08154	21.13
113.09719	29.44
119.08662	14.97
121.06589	15.04
123.08154	26.47
125.09719	100
127.11284	49.23
143.10775	18.42
151.11284	25.29
155.10775	13.59
181.15979	11.83
193.1234	12.99
209.1547	14.98
219.17544	20.54
237.186	39.84
255.1965688	39.84

NAME: 6-hydroxy-hexadeca-7-enoic acid (FFA 16:1 +1O)
PRECURSORMZ: 269.21949482078
PRECURSORTYPE: [M-H]-
FORMULA:
Ontology:
INCHIKEY:
SMILES: CCCCCCCCC=CC(O)CCCCC(=O)O
RETENTIONTIME:
CCS:
IONMODE: Negative
COLLISIONENERGY: 20V
Comment:
Num Peaks: 14
59.01385	11.39
71.01385	3.07
73.0295	4.94
83.05024	5.92
101.0608	5.49
139.14922	3.08
167.14414	7.06
169.15979	3.91
207.21182	8.34
223.20674	3.71
225.22239	7.36
251.20165	46.44
269.21222	100
269.2122188	100

NAME: 6-hydroxy-hexadeca-7-enoic acid (FFA 16:1 +1O)
PRECURSORMZ: 269.21949482078
PRECURSORTYPE: [M-H]-
FORMULA:
Ontology:
INCHIKEY:
SMILES: CCCCCCCCC=CC(O)CCCCC(=O)O
RETENTIONTIME:
CCS:
IONMODE: Negative
COLLISIONENERGY: 40V
Comment:
Num Peaks: 32
41.00329	30.11
44.9982	44.99
55.01894	30.43
57.03459	37.96
59.01385	100
59.05024	28.55
71.01385	65.66
81.03459	22.9
83.05024	49.97
109.06589	22.22
113.09719	33.65
123.04515	18.34
125.09719	20.43
127.07645	57.7
127.11284	57.98
129.0921	17.33
135.11792	30.35
139.14922	21.91
165.12849	25.28
167.14414	22.2
169.15979	25.5
181.1234	17.41
181.15979	29.37
183.17544	24.8
195.13905	16.85
207.21182	32.37
225.14962	19.38
225.22239	21.16
227.16527	17.57
251.20165	62.3
269.21222	24.26
269.2122188	24.26

NAME: 9-hydroxy-hexadeca-10-enoic acid (FFA 16:1 +1O)
PRECURSORMZ: 269.21949482078
PRECURSORTYPE: [M-H]-
FORMULA:
Ontology:
INCHIKEY:
SMILES: CCCCCC=CC(O)CCCCCCCC(=O)O
RETENTIONTIME:
CCS:
IONMODE: Negative
COLLISIONENERGY: 20V
Comment:
Num Peaks: 16
59.01385	10.26
95.08662	2.06
123.08154	2.29
125.09719	3.04
141.0921	2.36
143.10775	6.27
169.08702	1.93
173.11832	1.79
207.21182	14.33
223.20674	8.21
225.22239	16.27
233.19109	1.9
251.20165	37.74
267.19657	3.9
269.21222	100
269.2122188	100

NAME: 9-hydroxy-hexadeca-10-enoic acid (FFA 16:1 +1O)
PRECURSORMZ: 269.21949482078
PRECURSORTYPE: [M-H]-
FORMULA:
Ontology:
INCHIKEY:
SMILES: CCCCCC=CC(O)CCCCCCCC(=O)O
RETENTIONTIME:
CCS:
IONMODE: Negative
COLLISIONENERGY: 40V
Comment:
Num Peaks: 32
44.9982	85
55.01894	20.1
57.03459	40.17
59.01385	100
67.01894	19.58
67.05532	26.77
71.05024	19.15
71.08662	16.23
81.03459	16.53
95.05024	24.63
97.06589	21.12
99.08154	26.95
109.06589	24.42
111.08154	16.18
113.09719	31.96
123.08154	24.69
125.09719	83.42
127.11284	34.15
137.09719	18.67
139.11284	19.58
141.0921	19.63
143.10775	19.8
165.12849	38.24
167.14414	23.74
193.1234	31.94
195.13905	24.85
195.17544	16.29
211.13397	17.31
251.20165	43.08
253.18092	17.46
267.19657	18.91
269.2122188	18.91

NAME: 6-hydroxy-hexadeca-7,9,12,15-tetraenoic acid (FFA 16:4 +1O)
PRECURSORMZ: 263.17254462836
PRECURSORTYPE: [M-H]-
FORMULA:
Ontology:
INCHIKEY:
SMILES: C=CCC=CCC=CC=CC(O)CCCCC(=O)O
RETENTIONTIME:
CCS:
IONMODE: Negative
COLLISIONENERGY: 20V
Comment:
Num Peaks: 32
59.01385	13.53
71.01385	3.58
73.0295	6.34
83.05024	8.6
99.08154	2.32
101.0608	6.75
111.04515	3.53
119.08662	3.52
121.10227	4.81
123.04515	2.94
125.0608	3.33
127.07645	14.17
131.08662	2.89
133.10227	21.26
141.05572	3.6
143.07137	7.85
145.08702	9.98
147.11792	2.78
153.0921	2.58
159.08154	2.5
161.09719	4.97
163.11284	2.54
169.15979	3.25
171.10267	2.67
201.16487	9.92
217.15979	4.44
219.17544	7.69
227.14414	4.49
245.1547	46.84
261.14962	3.5
263.16527	100
263.1652686	100

NAME: 6-hydroxy-hexadeca-7,9,12,15-tetraenoic acid (FFA 16:4 +1O)
PRECURSORMZ: 263.17254462836
PRECURSORTYPE: [M-H]-
FORMULA:
Ontology:
INCHIKEY:
SMILES: C=CCC=CCC=CC=CC(O)CCCCC(=O)O
RETENTIONTIME:
CCS:
IONMODE: Negative
COLLISIONENERGY: 40V
Comment:
Num Peaks: 32
41.00329	52.26
44.9982	34.33
55.01894	42.67
59.01385	100
59.05024	38.64
63.02402	41.67
67.05532	29.18
71.01385	49.1
79.01894	23.78
81.03459	25.79
83.05024	70.97
89.03967	36
93.07097	64.07
95.08662	22.61
107.08662	23.06
113.09719	42.98
117.07097	32.79
119.08662	47.9
121.10227	39.15
123.08154	24.92
127.07645	52.94
129.0921	26.99
131.07137	25.34
133.10227	32.43
169.08702	36.26
171.10267	29.25
175.11284	34.08
201.16487	23.57
217.15979	22.9
227.14414	22.25
245.1547	31.44
263.1652686	31.44

NAME: 9-hydroxy-hexadeca-6,10,12,15-tetraenoic acid (FFA 16:4 +1O)
PRECURSORMZ: 263.17254462836
PRECURSORTYPE: [M-H]-
FORMULA:
Ontology:
INCHIKEY:
SMILES: C=CCC=CC=CC(O)CC=CCCCCC(=O)O
RETENTIONTIME:
CCS:
IONMODE: Negative
COLLISIONENERGY: 20V
Comment:
Num Peaks: 32
59.01385	11.75
65.03967	2.36
91.05532	3.72
93.07097	6.01
105.07097	3.17
119.08662	4.24
123.08154	5.44
125.09719	2.29
133.0295	2.44
135.04515	2.69
137.0608	2.44
137.09719	5.21
139.07645	2.88
139.11284	3.95
141.0921	6.2
149.09719	2.65
151.11284	3
153.0921	2.74
169.08702	4.06
183.10267	2.97
185.11832	3.95
187.13397	2.51
193.1234	3.31
201.16487	12
209.11832	3.86
211.13397	6.92
217.15979	8.56
219.17544	19.74
245.1547	23.43
261.14962	6.24
263.16527	100
263.1652686	100

NAME: 9-hydroxy-hexadeca-6,10,12,15-tetraenoic acid (FFA 16:4 +1O)
PRECURSORMZ: 263.17254462836
PRECURSORTYPE: [M-H]-
FORMULA:
Ontology:
INCHIKEY:	
SMILES: C=CCC=CC=CC(O)CC=CCCCCC(=O)O
RETENTIONTIME:
CCS:
IONMODE: Negative
COLLISIONENERGY: 40V
Comment:
Num Peaks: 32
41.00329	18.12
44.9982	30.29
59.01385	48.9
63.02402	18.74
65.03967	62.8
67.05532	16.54
71.05024	21.36
83.05024	15.66
89.03967	44.37
93.07097	25.26
97.06589	41.29
99.08154	27.6
107.05024	13.72
109.06589	24.45
113.03967	22.3
115.05532	17.96
117.03459	13.89
119.05024	26.28
119.08662	28.76
121.06589	23.87
123.08154	41.67
125.09719	17.25
135.08154	26.54
145.10227	34.78
149.09719	14.76
159.08154	16.25
163.11284	16.05
173.13357	15.05
193.1234	100
211.13397	43.09
245.1547	22.17
263.1652686	22.17

NAME: 5-hydroxy-octadeca-6,8,11,14,17-pentaenoic acid (FFA 18:5 +1O)
PRECURSORMZ: 289.1881946925
PRECURSORTYPE: [M-H]-
FORMULA:
Ontology:
INCHIKEY:
SMILES: OC(=O)CCCC(O)C=CC=CCC=CCC=CCC=C
RETENTIONTIME:
CCS:
IONMODE: Negative
COLLISIONENERGY: 20V
Comment:
Num Peaks: 32
59.01385	42.04
69.03459	2.29
71.01385	2.33
85.0295	2.97
87.04515	5.9
97.0295	3.67
99.04515	3.08
113.0608	3.22
115.04007	2.65
117.05572	2.36
127.04007	2.86
129.05572	3.11
131.07137	2.87
133.10227	2.65
135.11792	3.77
155.07137	2.28
157.10227	3.29
159.11792	3.91
161.13357	2.23
171.11792	2.17
173.13357	19.93
199.11284	4.64
201.12849	6.6
203.14414	3.66
227.18052	12.08
243.17544	3.93
245.19109	15
253.15979	2.73
271.17035	27.28
287.16527	5.44
289.18092	100
289.1809187	100

NAME: 5-hydroxy-octadeca-6,8,11,14,17-pentaenoic acid (FFA 18:5 +1O)
PRECURSORMZ: 289.1881946925
PRECURSORTYPE: [M-H]-
FORMULA:
Ontology:
INCHIKEY:
SMILES: OC(=O)CCCC(O)C=CC=CCC=CCC=CCC=C
RETENTIONTIME:
CCS:
IONMODE: Negative	
COLLISIONENERGY: 40V
Comment:
Num Peaks: 32
41.00329	16.79
57.03459	4.71
59.01385	100
63.02402	5.92
67.01894	4.77
69.03459	5.49
97.0295	6.49
99.04515	7.47
113.03967	9.44
113.0608	7.2
115.05532	7.46
117.07097	20.39
127.05532	4.95
133.10227	8.2
137.09719	9.09
139.07645	6.9
143.08662	12.01
145.10227	8.03
147.11792	4.92
157.10227	5.31
159.11792	6.01
161.13357	5.67
163.11284	6.8
163.14922	4.7
165.12849	8.22
191.10775	6.01
199.11284	6.63
213.12849	5.24
253.15979	13.87
271.17035	29.62
287.16527	5.5
289.1809187	5.5

NAME: 8-hydroxy-octadeca-5,9,11,14,17-pentaenoic acid (FFA 18:5 +1O)
PRECURSORMZ: 289.1881946925
PRECURSORTYPE: [M-H]-
FORMULA:
Ontology:
INCHIKEY:
SMILES: OC(=O)CCCC=CCC(O)C=CC=CCC=CCC=C
RETENTIONTIME:
CCS:
IONMODE: Negative
COLLISIONENERGY: 20V
Comment:
Num Peaks: 32
59.01385	18.93
83.05024	3.42
101.0608	2.79
107.05024	3.2
109.06589	4.27
119.08662	2.79
125.0608	3.09
125.09719	3.39
127.07645	3.69
131.08662	5.22
133.10227	9.98
139.07645	2.79
153.0921	3.9
155.07137	3.21
157.08702	3.41
159.11792	3.75
163.11284	2.94
167.07137	3.09
169.08702	3.65
171.10267	7.82
177.12849	7.99
179.10775	3.25
191.14414	3.09
197.11832	6.72
227.18052	26.99
243.17544	6.42
245.19109	26.78
253.15979	3.39
271.17035	35.05
287.16527	4.64
289.18092	100
289.1809187	100

NAME: 8-hydroxy-octadeca-5,9,11,14,17-pentaenoic acid (FFA 18:5 +1O)
PRECURSORMZ: 289.1881946925
PRECURSORTYPE: [M-H]-
FORMULA:
Ontology:
INCHIKEY:
SMILES: OC(=O)CCCC=CCC(O)C=CC=CCC=CCC=C
RETENTIONTIME:
CCS:
IONMODE: Negative
COLLISIONENERGY: 40V
Comment:
Num Peaks: 32
44.9982	39.9
57.03459	19.06
59.01385	100
67.05532	28.54
71.01385	54.07
71.05024	22.27
83.05024	38.2
85.06589	17.09
93.07097	29.87
95.05024	19.7
103.05532	24.59
109.06589	43.24
111.08154	24.94
113.03967	56.27
115.05532	16.86
119.08662	27.14
121.06589	21.81
125.09719	34.17
127.07645	32.06
129.03459	19.11
129.07097	28.37
139.07645	17.57
155.08662	18.06
161.09719	47.76
171.08154	17.7
175.11284	53.93
189.12849	29.17
231.13905	20.06
235.13397	26.39
243.17544	19.06
271.17035	31.8
289.1809187	31.8

NAME: 11-hydroxy-octadeca-5,8,12,14,17-pentaenoic acid (FFA 18:5 +1O)
PRECURSORMZ: 289.1881946925
PRECURSORTYPE: [M-H]-
FORMULA:
Ontology:
INCHIKEY:
SMILES: OC(=O)CCCC=CCC=CCC(O)C=CC=CCC=C
RETENTIONTIME:
CCS:
IONMODE: Negative
COLLISIONENERGY: 20V
Comment:
Num Peaks: 32
59.01385	13.59
91.05532	4.12
93.07097	6.76
107.08662	3.53
119.08662	12.02
121.10227	3.36
137.09719	14.26
153.0921	6.07
167.10775	9.67
179.10775	3.39
187.11284	5.65
189.12849	7.19
191.14414	6.29
195.10267	6.69
197.11832	3.98
199.11284	4.82
209.11832	5.83
211.13397	5.16
213.12849	3.78
213.14962	3.75
219.13905	3.83
227.18052	4.65
235.13397	4.66
237.14962	5.32
245.1547	6.11
245.19109	4.61
253.15979	5.12
263.16527	4.72
271.17035	59.7
287.16527	14.39
289.18092	100
289.1809187	100

NAME: 11-hydroxy-octadeca-5,8,12,14,17-pentaenoic acid (FFA 18:5 +1O)
PRECURSORMZ: 289.1881946925
PRECURSORTYPE: [M-H]-
FORMULA:
Ontology:
INCHIKEY:
SMILES: OC(=O)CCCC=CCC=CCC(O)C=CC=CCC=C
RETENTIONTIME:
CCS:
IONMODE: Negative
COLLISIONENERGY: 40V
Comment:
Num Peaks: 32
41.00329	23.67
44.9982	69
59.01385	37.29
63.02402	39.3
65.03967	48.6
71.05024	25.4
89.03967	48.88
93.07097	41.54
95.05024	54.77
97.06589	23.09
107.08662	23.28
119.05024	100
121.06589	29.49
123.08154	99.41
125.09719	26.26
135.08154	48.89
137.09719	57.84
145.10227	27.32
189.12849	23.65
209.11832	25.97
219.13905	61.12
221.1547	92.3
233.11832	32.94
237.14962	27.43
239.16527	28.06
243.13905	26.8
245.1547	60.76
255.13905	23.21
269.1547	34.98
271.17035	28.47
287.16527	26.46
289.1809187	26.46

NAME: 14-hydroxy-octadeca-5,8,11,15,17-pentaenoic acid (FFA 18:5 +1O)
PRECURSORMZ: 289.1881946925
PRECURSORTYPE: [M-H]-
FORMULA:
Ontology:
INCHIKEY:
SMILES: OC(=O)CCCC=CCC=CCC=CCC(O)C=CC=C
RETENTIONTIME:
CCS:
IONMODE: Negative
COLLISIONENERGY: 20V
Comment:
Num Peaks: 32
43.01894	2.3
51.02402	9.11
53.03967	4.76
59.01385	28.44
63.02402	2.56
67.05532	2.49
77.03967	2.49
81.03459	2.58
95.05024	4.01
107.08662	2.17
125.09719	2.11
159.11792	3.29
161.13357	5.6
163.14922	2.62
179.10775	2.03
181.1234	2.7
189.12849	2.46
207.13905	15.88
217.1234	4.16
219.13905	15.65
221.1547	13.75
227.18052	6.86
231.10267	7.23
235.13397	14.33
237.14962	16.44
245.19109	3.03
249.14962	4.89
253.15979	7.04
271.17035	100
287.16527	2.96
289.18092	72.44
289.1809187	72.44

NAME: 14-hydroxy-octadeca-5,8,11,15,17-pentaenoic acid (FFA 18:5 +1O)
PRECURSORMZ: 289.1881946925
PRECURSORTYPE: [M-H]-
FORMULA:
Ontology:
INCHIKEY:
SMILES: OC(=O)CCCC=CCC=CCC=CCC(O)C=CC=C
RETENTIONTIME:
CCS:
IONMODE: Negative
COLLISIONENERGY: 40V
Comment:
Num Peaks: 32
41.00329	17.6
43.01894	51.09
44.9982	76.52
49.00837	26.19
53.03967	15.85
57.03459	27.29
59.01385	100
63.02402	29.93
65.03967	37.65
71.01385	46.78
79.05532	14.89
83.05024	19.23
93.07097	18.49
95.05024	18.92
95.08662	14.14
97.06589	12.85
107.08662	24
109.06589	18.54
119.05024	13.71
121.10227	16.66
123.08154	39.63
125.09719	23.87
137.09719	13.8
149.09719	20.9
163.11284	33.15
165.12849	11.16
183.11792	13.53
197.13357	11.18
219.13905	17.99
229.1234	13.62
271.17035	36.21
289.1809187	36.21

NAME: 6-hydroxy-octadeca-7,9,12,15-tetraenoic acid (FFA 18:4 +1O) 
PRECURSORMZ: 291.20384475664
PRECURSORTYPE: [M-H]-
FORMULA:
Ontology:
INCHIKEY:
SMILES: OC(=O)CCCCC(O)C=CC=CCC=CCC=CCC
RETENTIONTIME:
CCS:
IONMODE: Negative
COLLISIONENERGY: 20V
Comment:
Num Peaks: 32
59.01385	12.63
71.01385	3.44
73.0295		5.32
83.05024	7.36
92.9982	1.59
95.01385	1.5
99.04515	1.87
101.0608	6.3
111.04515	1.81
123.04515	2.33
127.07645	5.98
133.10227	2.45
135.11792	2.5
141.05572	3
143.07137	2.78
145.08702	4.33
149.13357	1.84
159.11792	1.53
161.13357	6.14
187.11284	1.77
189.12849	5.78
191.14414	3.63
197.19109	3.66
205.1234	1.74
223.13397	2.47
229.19617	9.64
245.19109	4.21
247.20674	7.61
255.17544	3.32
273.186	50.06
291.19657	100
291.1965688	100

NAME: 6-hydroxy-octadeca-7,9,12,15-tetraenoic acid (FFA 18:4 +1O) 
PRECURSORMZ: 291.20384475664
PRECURSORTYPE: [M-H]-
FORMULA:
Ontology:
INCHIKEY:
SMILES: OC(=O)CCCCC(O)C=CC=CCC=CCC=CCC
RETENTIONTIME:
CCS:
IONMODE: Negative
COLLISIONENERGY: 40V
Comment:
Num Peaks: 32
41.00329	32
44.9982	39.07
55.01894	38.6
59.01385	100
59.05024	33.17
71.01385	58.43
79.01894	25.54
81.03459	21.33
83.05024	55.69
107.08662	42.73
113.09719	36.44
121.10227	38.15
123.08154	19.7
123.11792	26.91
127.07645	51.4
129.07097	20.76
131.07137	27
131.08662	29.6
137.09719	28.58
153.0921	31.03
161.13357	29.11
169.08702	36.34
171.10267	37.11
173.13357	21.44
205.1234	17.83
223.13397	19.08
229.19617	49.54
233.11832	20.91
245.19109	25.37
247.20674	24.08
273.186	53.27
291.1965688	53.27

NAME: 9-hydroxy-octadeca-6,10,12,15-tetraenoic acid (FFA 18:4 +1O) 
PRECURSORMZ: 291.20384475664
PRECURSORTYPE: [M-H]-
FORMULA:
Ontology:
INCHIKEY:
SMILES: OC(=O)CCCCC=CCC(O)C=CC=CCC=CCC
RETENTIONTIME:
CCS:
IONMODE: Negative
COLLISIONENERGY: 20V
Comment:
Num Peaks: 32
59.01385	14.36
93.07097	2.9
105.07097	2.51
115.07645	2.7
119.08662	3.86
121.10227	10.16
125.09719	2.6
139.07645	3.43
139.11284	7.11
141.0921	4.96
151.11284	4
153.0921	3.15
165.12849	2.4
167.10775	3.02
169.08702	4.26
171.10267	2.83
179.14414	4.37
183.10267	4.88
185.11832	9.68
187.13397	2.87
193.1234	2.16
211.13397	4.47
219.13905	3.03
229.19617	15.13
237.14962	2.34
245.19109	9.23
247.20674	18.1
255.17544	2.24
263.16527	2.25
273.186	41.63
291.19657	100
291.1965688	100

NAME: 9-hydroxy-octadeca-6,10,12,15-tetraenoic acid (FFA 18:4 +1O) 
PRECURSORMZ: 291.20384475664
PRECURSORTYPE: [M-H]-
FORMULA:
Ontology:
INCHIKEY:
SMILES: OC(=O)CCCCC=CCC(O)C=CC=CCC=CCC
RETENTIONTIME:
CCS:
IONMODE: Negative
COLLISIONENERGY: 40V
Comment:
Num Peaks: 32
44.9982	45.02
59.01385	100
65.03967	52.92
67.05532	26.86
93.03459	19.86
93.07097	25.72
95.05024	30.81
97.06589	33.84
107.08662	29.9
113.03967	17.5
117.07097	24.4
121.10227	33.05
123.08154	28.53
125.09719	23.6
135.08154	42.89
137.09719	22.2
139.11284	16.61
145.10227	14.97
147.11792	18.05
161.09719	15.21
163.11284	19.41
169.10227	19.14
175.11284	14.81
189.12849	22.06
193.1234	47.91
211.13397	22.55
219.13905	22
245.1547	23.55
249.14962	23.31
255.17544	17.72
273.186	30.09
291.1965688	30.09

NAME: 12-hydroxy-octadeca-6,9,13,15-tetraenoic acid (FFA 18:4 +1O) 
PRECURSORMZ: 291.20384475664
PRECURSORTYPE: [M-H]-
FORMULA:
Ontology:
INCHIKEY:
SMILES: OC(=O)CCCCC=CCC=CCC(O)C=CC=CCC
RETENTIONTIME:
CCS:
IONMODE: Negative
COLLISIONENERGY: 20V
Comment:
Num Peaks: 32
59.01385	11.49
109.06589	2.35
135.08154	2.59
135.11792	2.4
137.09719	4.76
139.11284	4.4
151.07645	2.75
153.0921	3.15
155.10775	3.68
167.10775	2.68
175.11284	4.7
177.12849	2.56
179.10775	3.66
179.14414	3.92
181.1234	8.27
193.1234	6.96
201.12849	2.52
205.08702	3.96
207.13905	3.14
209.11832	5.72
211.13397	11.08
223.13397	5.74
225.14962	7.19
227.16527	2.51
229.19617	3.86
247.20674	4.83
251.16527	2.31
255.17544	2.56
273.186	36.36
289.18092	2.45
291.19657	100
291.1965688	100

NAME: 12-hydroxy-octadeca-6,9,13,15-tetraenoic acid (FFA 18:4 +1O)
PRECURSORMZ: 291.20384475664
PRECURSORTYPE: [M-H]-
FORMULA:
Ontology:
INCHIKEY:
SMILES: OC(=O)CCCCC=CCC=CCC(O)C=CC=CCC
RETENTIONTIME:
CCS:
IONMODE: Negative
COLLISIONENERGY: 40V
Comment:
Num Peaks: 32
41.00329	15.95
43.01894	23.74
44.9982	100
57.03459	33.12
59.01385	75.66
65.03967	34.83
67.01894	14.7
71.01385	21.27
83.05024	17.98
85.06589	24.44
87.02402	13
93.07097	12.94
95.05024	20.67
97.06589	72.62
107.05024	15.13
109.06589	38.28
111.08154	15.18
121.06589	22.65
123.08154	46.48
125.09719	27.94
135.08154	20.69
137.09719	24.29
139.11284	17.58
173.13357	14.08
177.12849	19.31
187.14922	20.53
247.13397	18.35
255.17544	16.67
271.17035	17.48
273.186	34.12
289.18092	17.23
291.1965688	17.23

NAME: 6-hydroxy-octadeca-7,9-dienoic acid (FFA 18:2 +1O)
PRECURSORMZ: 295.23514488492003
PRECURSORTYPE: [M-H]-
FORMULA:
Ontology:
INCHIKEY:
SMILES: OC(=O)CCCCC(O)C=CC=CCCCCCCCC
RETENTIONTIME:
CCS:
IONMODE: Negative
COLLISIONENERGY: 20V
Comment:
Num Peaks: 21
59.01385	12.38
71.01385	3.22
73.0295	5.16
83.05024	6.48
101.0608	5.55
111.04515	2.2
123.04515	3
127.07645	5.63
141.05572	4.01
143.07137	4
145.08702	4.26
165.16487	4.28
193.15979	7.48
195.17544	3.47
233.22747	9.19
249.22239	4.09
251.23804	7.5
259.20674	3.25
277.2173	49.91
295.22787	100
295.2278689	100

NAME: 6-hydroxy-octadeca-7,9-dienoic acid (FFA 18:2 +1O)
PRECURSORMZ: 295.23514488492003
PRECURSORTYPE: [M-H]-
FORMULA:
Ontology:
INCHIKEY:
SMILES: OC(=O)CCCCC(O)C=CC=CCCCCCCCC
RETENTIONTIME:
CCS:
IONMODE: Negative
COLLISIONENERGY: 40V
Comment:
Num Peaks: 32
41.00329	27.92
44.9982	46.08
55.01894	37.93
57.03459	19.24
59.01385	100
59.05024	30.2
71.01385	66.13
79.01894	15.15
81.03459	22.77
83.05024	55.38
113.09719	35.68
121.0295	18.19
123.08154	21.85
127.07645	46.28
149.13357	25.52
153.0921	22.74
171.10267	39.6
179.14414	13.99
181.15979	14.18
191.14414	18.98
193.15979	29.6
195.17544	22.92
223.13397	15.32
225.14962	21.08
233.22747	47.17
249.22239	27.96
251.16527	14.91
251.23804	25.65
259.20674	14.15
277.2173	64.08
295.22787	22.01
295.2278689	22.01

NAME: 9-hydroxy-octadeca-6,10-dienoic acid (FFA 18:2 +1O)
PRECURSORMZ: 295.23514488492003
PRECURSORTYPE: [M-H]-
FORMULA:
Ontology:
INCHIKEY:
SMILES: OC(=O)CCCCC=CCC(O)C=CCCCCCCC
RETENTIONTIME:
CCS:
IONMODE: Negative
COLLISIONENERGY: 20V
Comment:
Num Peaks: 27
59.01385	10.97
97.10227	1.42
115.07645	1.85
123.11792	3.6
125.13357	2.33
139.07645	2.82
141.0921	5.17
153.0921	1.61
153.12849	1.38
155.14414	4.16
169.08702	2.22
171.10267	1.66
181.15979	1.53
183.10267	1.36
183.17544	4.37
185.11832	1.64
221.19109	1.89
223.20674	1.39
233.22747	15.02
247.20674	1.6
249.22239	7.47
251.23804	16.46
259.20674	2.02
267.19657	1.34
277.2173	37.32
295.22787	100
295.2278689	100

NAME: 9-hydroxy-octadeca-6,10-dienoic acid (FFA 18:2 +1O)
PRECURSORMZ: 295.23514488492003
PRECURSORTYPE: [M-H]-
FORMULA:
Ontology:
INCHIKEY:
SMILES: OC(=O)CCCCC=CCC(O)C=CCCCCCCC
RETENTIONTIME:
CCS:
IONMODE: Negative
COLLISIONENERGY: 40V
Comment:
Num Peaks: 32
41.00329	15.91
44.9982	51.25
57.03459	14.84
59.01385	100
65.03967	48.13
71.01385	16.33
97.06589	16.23
97.10227	14.43
109.06589	15.35
113.09719	19.52
125.09719	24.96
137.09719	26.07
151.11284	28.34
153.0921	14.77
165.12849	45.92
171.10267	12.78
181.08702	11.05
191.14414	13.34
193.1234	12.15
193.15979	12.51
195.17544	12.44
221.1547	17.68
221.19109	14.99
223.17035	12.98
235.17035	13.27
237.14962	10.35
247.20674	11.98
249.186	10.26
259.20674	13.58
277.2173	43.78
295.22787	16.17
295.2278689	16.17

NAME: 12-hydroxy-octadeca-9,13-dienoic acid (FFA 18:2 +1O)
PRECURSORMZ: 295.23514488492003
PRECURSORTYPE: [M-H]-
FORMULA:
Ontology:
INCHIKEY:
SMILES: OC(=O)CCCCCCCC=CCC(O)C=CCCCC
RETENTIONTIME:
CCS:
IONMODE: Negative
COLLISIONENERGY: 20V
Comment:
Num Peaks: 26
59.01385	7.74
81.07097	2.72
111.08154	2.14
113.09719	1.75
127.11284	1.95
137.09719	1.56
141.12849	2.53
155.10775	2.51
157.1234	5.12
165.12849	1.54
169.1234	1.53
181.1234	2.36
183.13905	8.57
195.13905	2.95
205.15979	2.51
209.11832	3.04
211.13397	4.13
213.14962	5.27
227.16527	1.91
233.22747	4.22
251.23804	3.97
259.20674	1.56
277.2173	31.73
293.21222	2.58
295.22787	100
295.2278689	100

NAME: 12-hydroxy-octadeca-9,13-dienoic acid (FFA 18:2 +1O)
PRECURSORMZ: 295.23514488492003
PRECURSORTYPE: [M-H]-
FORMULA:
Ontology:
INCHIKEY:
SMILES: OC(=O)CCCCCCCC=CCC(O)C=CCCCC
RETENTIONTIME:
CCS:
IONMODE: Negative
COLLISIONENERGY: 40V
Comment:
Num Peaks: 32
41.00329	12
43.01894	9.94
44.9982	100
55.01894	13.2
57.03459	41.72
59.01385	61.97
71.01385	21.58
81.03459	12.92
83.05024	11.28
95.05024	18.36
97.06589	14.05
99.08154	15.56
113.09719	16.79
123.08154	24.95
125.09719	31.28
127.11284	22.13
139.11284	25.27
163.14922	10.53
165.12849	10.35
195.13905	14.4
213.14962	12.11
235.17035	21.75
237.14962	10.38
249.186	14.33
259.20674	16.72
261.186	12.31
275.20165	11.87
277.2173	38.4
279.19657	9.55
293.21222	10.92
295.22787	11.76
295.2278689	11.76

NAME: 15-hydroxy-octadeca-12,16-dienoic acid (FFA 18:2 +1O)
PRECURSORMZ: 295.23514488492003
PRECURSORTYPE: [M-H]-
FORMULA:
Ontology:
INCHIKEY:
SMILES: OC(=O)CCCCCCCCCCC=CCC(O)C=CC
RETENTIONTIME:
CCS:
IONMODE: Negative
COLLISIONENERGY: 20V
Comment:
Num Peaks: 19
51.02402	1.9
59.01385	22.53
69.03459	2.44
99.08154	2.2
199.17035	2.57
207.17544	2.09
223.17035	9.1
225.186	12.25
233.22747	4.59
237.186	2.88
251.16527	1.6
251.23804	4.35
253.18092	4.19
255.19657	4.08
259.20674	3.87
267.19657	1.71
277.2173	50.44
295.22787	100
295.2278689	100

NAME: 15-hydroxy-octadeca-12,16-dienoic acid (FFA 18:2 +1O)
PRECURSORMZ: 295.23514488492003
PRECURSORTYPE: [M-H]-
FORMULA:
Ontology:
INCHIKEY:
SMILES: OC(=O)CCCCCCCCCCC=CCC(O)C=CC
RETENTIONTIME:
CCS:
IONMODE: Negative
COLLISIONENERGY: 40V
Comment:
Num Peaks: 32
41.00329	19.86
44.9982	100
51.02402	12.46
55.01894	10.84
57.03459	10.09
59.01385	98.37
63.02402	15.23
65.03967	20.19
67.05532	12.58
69.03459	25.67
71.01385	62.09
95.05024	10.07
97.06589	10.87
97.10227	10.37
99.08154	12.23
123.11792	16.55
125.09719	13.77
139.07645	10.53
145.10227	13.8
147.11792	10.6
149.13357	13.29
159.11792	10.85
161.13357	14.09
163.14922	10.99
173.13357	14.01
251.16527	10.71
253.18092	16.03
259.20674	28.42
265.18092	11.53
277.2173	52.26
295.22787	12.33
295.2278689	12.33

NAME: 5,8,11,14-tetrahydroxy-eicosa-6,9,12,15-tetraenoic acid (FFA 20:4 +4O)
PRECURSORMZ: 367.2198887436
PRECURSORTYPE: [M-H]-
FORMULA:
Ontology:
INCHIKEY:
SMILES: OC(=O)CCCC(O)C=CC(O)C=CC(O)C=CC(O)C=CCCCC
RETENTIONTIME:
CCS:
IONMODE: Negative
COLLISIONENERGY: 20V
Comment:
Num Peaks: 32
57.03459	6.36
59.01385	42
83.05024	9.24
93.07097	8.34
95.08662	12.85
111.08154	14.03
113.0608	8.65
113.09719	16.09
139.11284	8.53
151.11284	15.51
169.08702	6.61
169.1234	9.21
177.12849	7.01
187.09758	6.03
195.13905	6.97
207.13905	6.97
211.09758	10.75
225.11323	12.35
227.0925	9.16
229.10815	7.63
233.1547	11.38
237.11323	12.28
243.1238	7.83
251.16527	10.2
255.1238	12.96
305.21222	72.64
321.20713	8.59
323.22278	38.08
331.19148	10.93
349.20205	43.44
367.21261	100
367.2126127	100

NAME: 5,8,11,14-tetrahydroxy-eicosa-6,9,12,15-tetraenoic acid (FFA 20:4 +4O)
PRECURSORMZ: 367.2198887436
PRECURSORTYPE: [M-H]-
FORMULA:
Ontology:
INCHIKEY:
SMILES: OC(=O)CCCC(O)C=CC(O)C=CC(O)C=CC(O)C=CCCCC
RETENTIONTIME:
CCS:
IONMODE: Negative
COLLISIONENERGY: 40V
Comment:
Num Peaks: 32
57.03459	85.17
59.01385	95.23
67.01894	17.06
69.03459	23.8
71.05024	19.04
83.05024	57.28
109.06589	20
111.04515	25.83
115.04007	20.4
125.0608	42.81
127.07645	17.21
139.07645	23.59
151.11284	59.37
153.0921	17.07
161.0608	19.93
207.13905	17.57
209.1547	18.06
211.09758	28.62
213.11323	18.51
237.11323	52.53
239.16527	17.06
255.1238	26.69
283.1551	26.74
293.13945	94.02
305.21222	53.3
307.1551	17.1
307.19148	23.93
309.13436	17.14
311.15001	40.1
331.19148	100
349.20205	60.29
367.2126127	60.29

NAME: 5-hydroxy-eicosa-6,8,11,14,15-tetraenoic acid (FFA 20:5 + 1O)
PRECURSORMZ: 317.21949482078
PRECURSORTYPE: [M-H]-
FORMULA:
Ontology:
INCHIKEY:
SMILES: OC(=O)CCCC(O)C=CC=CCC=CCC=CCC=CCC
RETENTIONTIME:
CCS:
IONMODE: Negative
COLLISIONENERGY: 20V
Comment:
Num Peaks: 32
59.01385	41.25
67.05532	1.63
69.03459	2.25
71.01385	2.34
85.0295	2.94
87.04515	5.54
97.0295	4.24
97.06589	1.47
99.04515	2.66
111.00877	1.88
113.0608	3.21
115.04007	3.13
117.05572	2.01
127.04007	3.14
129.05572	2.84
131.07137	2.9
133.10227	3.38
135.11792	6.72
185.13357	1.63
199.14922	3.03
201.16487	16.45
227.14414	2.28
229.15979	6.73
231.17544	2.99
255.21182	12.28
271.20674	3.89
273.22239	15.09
281.19109	2.72
299.20165	27.65
315.19657	2.34
317.21222	100
317.2122188	100

NAME: 5-hydroxy-eicosa-6,8,11,14,15-tetraenoic acid (FFA 20:5 + 1O)
PRECURSORMZ: 317.21949482078
PRECURSORTYPE: [M-H]-
FORMULA:
Ontology:
INCHIKEY:
SMILES: OC(=O)CCCC(O)C=CC=CCC=CCC=CCC=CCC
RETENTIONTIME:
CCS:
IONMODE: Negative
COLLISIONENERGY: 40V
Comment:
Num Peaks: 32
41.00329	18.92
44.9982	6.41
57.03459	4.41
59.01385	100
65.00329	3.79
67.05532	4.71
69.03459	5.43
71.01385	4.88
71.05024	3.64
97.0295	8.61
99.04515	6.56
101.0608	3.51
113.0608	5.86
129.07097	4.95
131.08662	8.94
137.09719	5.44
139.07645	4.38
143.08662	5.48
145.10227	7.88
163.14922	4.52
165.12849	8.25
187.14922	4.9
191.10775	5.44
207.10267	4.45
215.16527	3.83
243.17544	3.84
245.1547	5.81
273.14962	3.61
281.19109	15.7
299.20165	34.53
315.19657	3.97
317.2122188	3.97

NAME: 11-hydroxy-eicosa-5,8,12,14,15-tetraenoic acid (FFA 20:5 + 1O)
PRECURSORMZ: 317.21949482078
PRECURSORTYPE: [M-H]-
FORMULA:
Ontology:
INCHIKEY:
SMILES: OC(=O)CCCC=CCC=CCC(O)C=CC=CCC=CCC
RETENTIONTIME:
CCS:
IONMODE: Negative
COLLISIONENERGY: 20V
Comment:
Num Peaks: 32
59.01385	9.6
93.07097	2.66
105.07097	2.21
107.08662	2.25
117.07097	2.37
119.08662	4.68
121.10227	12.21
137.0608	2.38
141.0921	3.48
165.12849	5.09
167.10775	8.2
179.10775	2.71
193.1234	5.24
195.10267	5.22
197.11832	4.18
209.11832	7.04
211.13397	11.85
213.14962	7.04
215.14414	4.2
219.13905	2.61
219.17544	7.06
221.19109	2.95
237.14962	3.82
243.17544	2.19
245.1547	2.18
255.21182	3.82
273.22239	3.87
287.16527	2.46
299.20165	24.33
315.19657	2.29
317.21222	100
317.2122188	100

NAME: 11-hydroxy-eicosa-5,8,12,14,15-tetraenoic acid (FFA 20:5 + 1O)
PRECURSORMZ: 317.21949482078
PRECURSORTYPE: [M-H]-
FORMULA:
Ontology:
INCHIKEY:
SMILES: OC(=O)CCCC=CCC=CCC(O)C=CC=CCC=CCC
RETENTIONTIME:
CCS:
IONMODE: Negative
COLLISIONENERGY: 40V
Comment:
Num Peaks: 32
41.00329	37.92
44.9982	100
59.01385	68.45
63.02402	33.71
65.03967	36.12
67.05532	57.69
71.01385	44.29
89.03967	49.61
93.07097	33.11
95.05024	76.15
97.06589	50.26
107.08662	68.87
121.10227	47.46
123.08154	47.67
135.08154	53.24
137.09719	34.69
189.12849	52.46
193.1234	31.69
195.13905	37.75
199.11284	35.33
209.11832	32.01
221.1547	48.53
241.15979	37.04
243.13905	55.65
245.1547	75.92
247.17035	32.31
255.13905	30.74
271.17035	71.54
281.19109	33.84
289.18092	31.5
299.20165	87.3
317.2122188	87.3

NAME: 5-HEPE (FFA 20:5 +1O)
PRECURSORMZ: 317.21949482078
PRECURSORTYPE: [M-H]-
FORMULA:
Ontology:
INCHIKEY:
SMILES: CC/C=C\C/C=C\C/C=C\C/C=C\C=C\C(CCCC(=O)O)O
RETENTIONTIME:
CCS:
IONMODE: Negative
COLLISIONENERGY: 20V
Comment:
Num Peaks: 32
59.01385	41.25
67.05532	1.63
69.03459	2.25
71.01385	2.34
85.0295	2.94
87.04515	5.54
97.0295	4.24
97.06589	1.47
99.04515	2.66
111.00877	1.88
113.0608	3.21
115.04007	3.13
117.05572	2.01
127.04007	3.14
129.05572	2.84
131.07137	2.9
133.10227	3.38
135.11792	6.72
185.13357	1.63
199.14922	3.03
201.16487	16.45
227.14414	2.28
229.15979	6.73
231.17544	2.99
255.21182	12.28
271.20674	3.89
273.22239	15.09
281.19109	2.72
299.20165	27.65
315.19657	2.34
317.21222	100
317.2122188	100

NAME: 5-HEPE (FFA 20:5 +1O)
PRECURSORMZ: 317.21949482078
PRECURSORTYPE: [M-H]-
FORMULA:
Ontology:
INCHIKEY:
SMILES: CC/C=C\C/C=C\C/C=C\C/C=C\C=C\C(CCCC(=O)O)O
RETENTIONTIME:
CCS:
IONMODE: Negative
COLLISIONENERGY: 40V
Comment:
Num Peaks: 32
41.00329	18.92
44.9982	6.41
57.03459	4.41
59.01385	100
65.00329	3.79
67.05532	4.71
69.03459	5.43
71.01385	4.88
71.05024	3.64
97.0295	8.61
99.04515	6.56
101.0608	3.51
113.0608	5.86
129.07097	4.95
131.08662	8.94
137.09719	5.44
139.07645	4.38
143.08662	5.48
145.10227	7.88
163.14922	4.52
165.12849	8.25
187.14922	4.9
191.10775	5.44
207.10267	4.45
215.16527	3.83
243.17544	3.84
245.1547	5.81
273.14962	3.61
281.19109	15.7
299.20165	34.53
315.19657	3.97
317.2122188	3.97

NAME: 4,7,10,13-tetrahydroxy-docosa-5,8,11,14-tetraenoic acid (FFA 22:4 +4O)
PRECURSORMZ: 395.25118887188
PRECURSORTYPE: [M-H]-
FORMULA:
Ontology:
INCHIKEY:
SMILES: OC(=O)CCC(O)C=CC(O)C=CC(O)C=CC(O)C=CCCCCCCC
RETENTIONTIME:
CCS:
IONMODE: Negative
COLLISIONENERGY: 20V
Comment:
Num Peaks: 32
59.01385	22.45
73.0295	10.61
99.04515	4.77
101.02442	4.19
113.0608	4.87
141.0921	4.81
153.12849	18.75
155.14414	22.54
157.05063	4.89
169.08702	5.75
171.10267	4.37
175.09758	4.34
181.15979	4.9
193.15979	13.64
197.11832	6.91
211.17035	6.2
219.17544	5.2
235.17035	4.24
237.186	5.43
275.20165	9.04
293.21222	7.06
307.22787	4.13
321.20713	5.04
323.22278	4.88
331.22787	4.91
333.24352	100
349.23843	9.95
351.25408	65.13
359.22278	12.25
377.23335	47.3
395.24391	61.2
395.2439129	61.2

NAME: 4,7,10,13-tetrahydroxy-docosa-5,8,11,14-tetraenoic acid (FFA 22:4 +4O)
PRECURSORMZ: 395.25118887188
PRECURSORTYPE: [M-H]-
FORMULA:
Ontology:
INCHIKEY:
SMILES: OC(=O)CCC(O)C=CC(O)C=CC(O)C=CC(O)C=CCCCCCCC
RETENTIONTIME:
CCS:
IONMODE: Negative
COLLISIONENERGY: 40V
Comment:
Num Peaks: 32
55.01894	48.44
57.03459	30.61
59.01385	38.9
71.01385	24.73
73.0295	100
83.05024	23.55
85.0295	20.67
113.0608	20.34
125.0608	25.11
127.07645	15.66
147.08154	13.65
153.0921	16.18
193.15979	18.56
225.186	13.78
249.186	32.33
251.20165	13.92
261.186	21.77
263.20165	30.84
279.1238	17.03
279.19657	15.57
293.17583	14.52
297.13436	16.83
307.22787	45.63
315.18131	14.99
321.17075	24.72
323.22278	13.78
331.22787	23.56
333.24352	48.26
335.1864	15.73
359.22278	44.39
377.23335	33.26
395.2439129	33.26

NAME: 5,8,11-trihydroxy-docosa-3,6,9,13,16,19-hexaenoic acid (FFA 22:6 +3O)
PRECURSORMZ: 375.22497412404005
PRECURSORTYPE: [M-H]-
FORMULA:
Ontology:
INCHIKEY:
SMILES: OC(=O)CC=CC(O)C=CC(O)C=CC(O)CC=CCC=CCC=CCC
RETENTIONTIME:
CCS:
IONMODE: Negative
COLLISIONENERGY: 20V
Comment:
Num Peaks: 32
59.01385	41.5
83.05024	10.28
97.0295	6.27
97.06589	11.76
111.04515	10.53
125.02442	5.23
129.05572	8
141.05572	8.19
161.13357	5.24
177.12849	29.15
179.14414	26.26
197.08193	5.58
205.15979	5.29
217.15979	14.9
223.09758	8.81
225.07685	5.21
233.1547	5.36
235.17035	6.27
243.17544	11.8
245.19109	6.31
259.17035	9.32
261.186	11.87
303.16018	6.76
305.21222	5.29
311.20165	5.79
313.2173	67.42
329.21222	8.25
331.22787	38.18
339.19657	6.01
357.20713	43.94
375.2177	100
375.2176981	100

NAME: 5,8,11-trihydroxy-docosa-3,6,9,13,16,19-hexaenoic acid (FFA 22:6 +3O)
PRECURSORMZ: 375.22497412404005
PRECURSORTYPE: [M-H]-
FORMULA:
Ontology:
INCHIKEY:
SMILES: OC(=O)CC=CC(O)C=CC(O)C=CC(O)CC=CCC=CCC=CCC
RETENTIONTIME:
CCS:
IONMODE: Negative
COLLISIONENERGY: 40V
Comment:
Num Peaks: 32
59.01385	100
83.05024	27.15
97.06589	29.15
113.02442	29.33
123.08154	75.75
125.09719	30.54
127.07645	34.8
171.08154	19.19
217.15979	37.66
223.09758	19.19
225.11323	28.66
231.17544	20.45
249.11323	30.44
251.12888	18.88
253.10815	21.33
259.17035	24.18
285.11323	28.48
287.20165	24.39
293.13945	18.92
301.14453	19.13
303.16018	38.34
303.19657	31.23
305.17583	38.12
313.2173	60.11
321.17075	20.13
325.20205	19.13
327.16018	73.42
329.17583	32.56
333.17075	24.45
339.19657	63.29
357.20713	49.15
375.2176981	49.15

NAME: Resolvin D1 (FFA 22:6 +3O)
PRECURSORMZ: 375.22497412404005
PRECURSORTYPE: [M-H]-
FORMULA:
Ontology:
INCHIKEY:
SMILES: CC/C=C\C[C@@H](/C=C/C=C\C=C\C=C\[C@H]([C@H](C/C=C\CCC(=O)O)O)O)O
RETENTIONTIME:
CCS:
IONMODE: Negative
COLLISIONENERGY: 20V
Comment:
Num Peaks: 32
95.05024	7.26
95.08662	9.31
113.09719	18.03
123.04515	13.72
125.0608	10.3
141.05572	18.17
143.07137	14.45
155.07137	6.75
173.08193	8.49
213.12849	12.07
215.14414	15.87
231.13905	10.43
237.11323	9.07
243.10267	7.63
243.13905	8.32
245.1547	36.9
247.13397	7.25
247.17035	18.43
259.13397	7.35
261.11323	14.31
263.12888	14.49
263.16527	10.3
265.14453	14.45
267.16018	10.36
311.20165	8.5
313.2173	29.95
331.22787	8.05
339.19657	29.92
355.19148	7.33
357.20713	100
375.2177	47.86
375.2176981	47.86

NAME: Resolvin D1 (FFA 22:6 +3O)
PRECURSORMZ: 375.22497412404005
PRECURSORTYPE: [M-H]-
FORMULA:
Ontology:
INCHIKEY:
SMILES: CC/C=C\C[C@@H](/C=C/C=C\C=C\C=C\[C@H]([C@H](C/C=C\CCC(=O)O)O)O)O
RETENTIONTIME:
CCS:
IONMODE: Negative
COLLISIONENERGY: 40V
Comment:
Num Peaks: 32
41.00329	37.06
43.01894	43.28
44.9982	71.58
59.01385	34.24
65.00329	44.21
65.03967	32.88
67.01894	98.35
95.05024	78.17
97.06589	71.48
99.08154	43.5
117.07097	26.01
119.08662	42.85
123.04515	58.28
125.0608	75.95
127.07645	33.46
137.09719	35.86
141.05572	95.81
143.07137	100
243.13905	36.01
245.1547	68.36
247.09758	38.19
285.11323	26.48
299.12888	27.72
303.16018	60.56
305.17583	32.24
311.20165	43.44
313.2173	66.32
327.16018	41.9
339.19657	31.61
355.19148	36.28
357.20713	42.76
375.2176981	42.76

NAME: 2,4-Heptadienal
PRECURSORMZ: 109.07316494026
PRECURSORTYPE: [M-H]-
FORMULA:
Ontology:
INCHIKEY:
SMILES: CC/C=C/C=C/C=O
RETENTIONTIME:
CCS:
IONMODE: Negative
COLLISIONENERGY: 10V
Comment:
Num Peaks: 2
91.05532	37.12
109.06589	100.0

NAME: 2,4-Heptadienal
PRECURSORMZ: 109.07316494026
PRECURSORTYPE: [M-H]-
FORMULA:
Ontology:
INCHIKEY:
SMILES: CC/C=C/C=C/C=O
RETENTIONTIME:
CCS:
IONMODE: Negative
COLLISIONENERGY: 20V
Comment:
Num Peaks: 5
79.05532	25.88
81.07097	53.38
89.03967	30.72
91.05532	100.0
109.06589	28.17

NAME: 2,4-Decadienal
PRECURSORMZ: 151.12011513268
PRECURSORTYPE: [M-H]-
FORMULA:
Ontology:
INCHIKEY:
SMILES: CCCCC/C=C/C=C/C=O
RETENTIONTIME:
CCS:
IONMODE: Negative
COLLISIONENERGY: 10V
Comment:
Num Peaks: 2
107.08662	12.43
151.11284	100.0

NAME: 2,4-Decadienal
PRECURSORMZ: 151.12011513268
PRECURSORTYPE: [M-H]-
FORMULA:
Ontology:
INCHIKEY:
SMILES: CCCCC/C=C/C=C/C=O
RETENTIONTIME:
CCS:
IONMODE: Negative
COLLISIONENERGY: 20V
Comment:
Num Peaks: 14
41.00329	17.1
51.02402	9.71
53.03967	7.07
67.05532	15.19
69.03459	12.27
93.07097	9.36
105.07097	7.64
107.08662	9.65
117.07097	8.59
119.08662	100.0
121.10227	8.51
123.11792	19.65
133.10227	8.52
151.11284	41.74
